# Supplementary material for: Hemodynamic impact of blood viscosity in intracranial atherosclerotic arteries with varying stenosis severity: A non-newtonian computational fluid dynamics patient specific study
Source: PLoS One. 2026 May 28;21(5):e0342713. doi: 10.1371/journal.pone.0342713 (PMC13218500; doi:10.1371/journal.pone.0342713)
Supplement: S1 Fig — (ZIP) [file pone.0342713.s001.zip]

Archive with 26 entries (25 files):
- S1 Fig/
- S1 Fig/fig 3.tiff
- S1 Fig/fig 25.tiff
- S1 Fig/fig 24.tiff
- S1 Fig/fig 23.tiff
- S1 Fig/fig 22.tiff
- S1 Fig/fig 21.tiff
- S1 Fig/fig 20.tiff
- S1 Fig/fig 19.tiff
- S1 Fig/fig 18.tiff
- S1 Fig/fig 5.tiff
- S1 Fig/fig 6.tiff
- S1 Fig/fig 7.tiff
- S1 Fig/fig 8 .tiff
- S1 Fig/fig 9.tiff
- S1 Fig/fig 10.tiff
- S1 Fig/fig 11.tiff
- S1 Fig/fig 12.tiff
- S1 Fig/fig 13.tiff
- S1 Fig/fig 14.tiff
- S1 Fig/fig 15.tiff
- S1 Fig/fig 16.tiff
- S1 Fig/fig 17.tiff
- S1 Fig/fig 4.tiff
- S1 Fig/fig 1 .tiff
- S1 Fig/fig 2.tiff
